# Supplementary material for: Inter-agency Coordination for Rural Power Restoration After A Natural Disaster in the United States: A Qualitative Interview Dataset
Source: Sci Data. 2026 Mar 17;13:692. doi: 10.1038/s41597-026-06994-x (PMC13139420; doi:10.1038/s41597-026-06994-x)
Supplement: Supplementary file 2 — Supplementary Information Table [file 41597_2026_6994_MOESM2_ESM.xlsx]

## Sheet: Sheet1
Table S1. Role type of interviewees
Organization Type	Represented Role	Key Work Responsibilities
Electric Utilities	Operation (Operational)	Responsible for on-site power restoration, substation operations, IT department management, and conveying information to media, officials, and state organizations.
	Managerial (Coordination)	Acts as a liaison between large customers (universities, hospitals) and restoration teams during the storm; coordinates resources and assists in prioritizing restoration efforts.
	Senior Management (Logistics)	Provides logistical support for internal employees and external mutual aid crews, including food, lodging, and other resources to ensure frontline teams are supported.
	Managerial (Coordination)	Provides accurate restoration time estimates to the public, manages social media, actively corrects misinformation, and coordinates with nonprofits for community support.
Municipal/Local Government	Senior Management (Coordination)	Serves as the community's voice, provides feedback on administrative actions, and acts as a communication bridge between frontline crews and residents.
	Managerial (Coordination)	Ensures teams are in place and prepared for the storm; acts as a primary liaison when the main administrator is unavailable.
	Operation (Operational)	Manages road clearance for thoroughfares and residential streets to ensure access for citizens and emergency services, facilitating damage assessment for utilities.
	Senior Management (Strategic)	Runs the county-level Emergency Operations Center, makes decisions on competing priorities, coordinates county assets (equipment, crews), and liaises with state/federal agencies and utilities to address critical needs like fuel and oxygen.
State-Level Agencies	Senior Management (Operational)	Ensures state-managed roads and bridges are prepared and quickly restored; clearing debris from roadways and rights-of-way once power lines are confirmed safe.
	Senior Management (Strategic)	Coordinates state agencies within the State EOC, manages disaster assessment information for FEMA, and implements the state recovery plan.
	Senior Management (Coordination)	Liaises with all utilities to ensure pre-storm preparedness, facilitates resource sharing, and reports outage information to the Governor's office.
University	Senior Management (Operational)	Manages the university's electrical distribution system, ensures backup generation for critical infrastructure, coordinates with local DOT for access, and participates in local resource allocation decisions
	Senior Management (Coordination)	Oversees the university's EOC, coordinates internal departments, and liaises with local, state, and federal partners to solve strategic problems and fill planning gaps in neighboring EOCs.
	Senior Management (Strategic)	Leads planning, preparation, and response for the university's public safety; deploys resources, operates the campus EOC, and manages traffic for major events.
Water & Wastewater Utilities	Senior Management (Strategic)	Ensures operational continuity of water/wastewater plants and pump stations via backup generators, coordinates with utilities for restoration, and manages access to facilities.
	Managerial (Operational)	Manages on-the-ground operations during the storm, ensures facility integrity, and serves as a primary communication link to power utilities and county emergency management.
Non-Profit & Community Organizations	Senior Management (Coordination)	Acts as a convener and bridge to secure funding and volunteers; coordinates with a network of non-profits to provide essential services like food, shelter, and debris removal for vulnerable populations.
	Senior Management (Operational)	Mobilizes and coordinates volunteer teams for direct community aid (debris removal, food/water distribution); liaises with emergency management to fill service gaps on private property.
	Senior Management (Operational)	Manages the direct provision of community needs (e.g., food pantry); makes decisions on operational safety and service adaptation during power outages and other disruptions.
